# Supplementary material for: A Global Assessment of the Transcription-Dependent Single Nucleotide Variants Relies on the Characteristics of RNA-Sequencing Technologies
Source: Biomolecules. 2026 Jan 29;16(2):211. doi: 10.3390/biom16020211 (PMC12937670; doi:10.3390/biom16020211)
Supplement: Supplementary file 1 [file biomolecules-16-00211-s001.zip]

Archive with 3 entries (3 files):
- Supplementary Figures.pdf
- Supplementary Parameters.pdf
- Supplementary Table.xlsx
