# Supplementary material for: A Global Assessment of the Transcription-Dependent Single Nucleotide Variants Relies on the Characteristics of RNA-Sequencing Technologies
Source: Biomolecules. 2026 Jan 29;16(2):211. doi: 10.3390/biom16020211 (PMC12937670; doi:10.3390/biom16020211)
Supplement: Supplementary file 1 [file biomolecules-16-00211-s001.zip › Supplementary Table.xlsx]

## Sheet: S1
primary-SNVs	MGI	PacBio
HCT15	22502174	3503950
LoVo	20603256	2460162
SW480	20711228	1511490
SW620	24594595	1784557
HCT116	3562366	1068151

## Sheet: S2
	MGI	PacBio	MGI-PacBio-overlao	overlap-in-PacBio ratio
HCT15	119836	84552	75288	0.890434
LoVo	84795	51724	46290	0.894942
SW480	65381	34170	31857	0.932309
SW620	68449	36338	34011	0.935962
HCT116	61615	19131	17475	0.913439
	5G	10G	30G	batch-overlap	overlap-in-5G ratio
HCT15	59644	71819	125181	50755	0.850966

## Sheet: S3
sample	g-tSNV	e-tSNV	ratio(e-tSNVs/total)
HCT15	69791	49527	0.415084
LOVO	54068	30333	0.359391
SW480	44420	20572	0.316531
SW620	44528	23633	0.346723
HCT116	42648	18644	0.304183
database	4225486	921841	0.179091

## Sheet: S4
Gene fragment	Chr	Start	End			Gene fragment	Primer	Primer sequence (5' to 3')	Amplified fragment size (bp)
COG5	chr7	107208505	107209169				3-VPS53-F	GAAACAAGGTGGGGATGAGGAA
EIF2S3	chrX	24077133	24077340			VPS53	3-VPS53-R	CCTGGGCAACATACAGATGTCTACA	566
F11R	chr1	160996511	160996628				4-MYO1C-F	CTCCTGTTTGGGCATCTGTCTTCT
F11R	chr1	160998027	160998151			MYO1C	4-MYO1C-R	GATTCCCTTGGCACCTTGTCTTT	593
FAM83H-AS1	chr8	143745579	143745966				7-NDUFS1-1F	AGCGCTACGCCTCAGCCACT
KIAA1143	chr3	44749189	44749708			NDUFS1	7-NDUFS1-1R	GGATCAGCTCTTCTGATGCCTGGT	1252
MAGT1	chrX	77827478	77828014				7-NDUFS1-2F	ATTGACTGGGCACGGATAGC
MAVS	chr20	3872214	3872285			NDUFS1	7-NDUFS1-2R	TGATGGTGCCAAGCCATTCA	1182
MAVS	chr20	3873309	3873455				7-NDUFS1-3F	TGGCACTTATTTAGAAGGTCCTCA
MROH6	chr8	143566574	143567455				7-NDUFS1-3R	TACCTGCTAGGCAGCTTGTG	683
MRPS10	chr6	42207256	42207386				7-NDUFS1-4F	CCTAGCAGGTAGCCCAAGGAT
MRPS10	chr6	42207448	42207492				7-NDUFS1-4R	CAGCAATAGGAGACAAAACAACCA	1399
MYO1C	chr17	1464901	1465039				8-MAVS-F	ATGCCTGTGAACCACAGCTTA
NDUFS1	chr2	206116747	206116847			MAVS	8-MAVS-R	GGCTCCCTCAAGCCTGTTT	1540
NDUFS1	chr2	206121201	206121904				11-KIAA1143-F	AACAAGTGAGTATACATTAAAGACAG
PAICS	chr4	56460794	56460974			KIAA1143	11-KIAA1143-R	CCTAATATCCAAAAAGTTAGTTTAA	1291
PLCXD1	chrY	299800	302549				12-PAICS-F	TCCCTCAGCTAAAACTGGCATT
PTP4A3	chr8	141431542	141432307			PAICS	12-PAICS-R	AGGTACCAATGTGTGGCAGT	1217
RFC2	chr7	74231740	74231966				13-MRPS10-F	CAAAATAAAGAGGGCTTCTCAG
RPL7L1	chr6	42888186	42888441			MRPS10	13-MRPS10-R	GAAATTACTAGTTGTATTATTTATCCTA	516
RSL1D1	chr16	11837488	11837623				16-PTP4A3-F	TTTTGCGACCCCTTGTCCTG
SYNRG	chr17	37516538	37515759			PTP4A3	16-PTP4A3-R	AGAATAACCATCCGGGACAGC	982
TIGD5	chr8	143601516	143602304				17-MROH6-F	TTCCTCATTCAGCCCTGGGA
VPS53	chr17	517588	517658			MROH6	17-MROH6-R	ACCTGCTGGACTCCCTGTTC
ZBED1	chrY	2486578	2487498				18-TIGD5-F	ACATTTGGGCCAGCACCTTC
						TIGD5	18-TIGD5-R	TCAGACACTGAGCAGAACCC	1010
							19-EIF2S3-F	ATGGATTTGGAAGTTGGAATTC
						EIF2S3	19-EIF2S3-R	TCATTCGAATCCATTCATTTCC	819
							20-PLCXD1-F1	CAAATGTTGGTGATCATAGGACC
						PLCXD1	20-PLCXD1-R1	TATATCTATAGGCTTGGTGTGAGAACTA	955
							20-PLCXD1-F2	TTCTTATTTCTGTATTCTCCTTGCTGT
							20-PLCXD1-R2	TGAGGTCCTGGCTATGGCAGA	1223
							20-PLCXD1-F3	CCAGGATCACAGGCAGGCA
							20-PLCXD1-R3	TGCAGAAAACCGGTGTGCG	1055
							20-PLCXD1-F4	TGGCAGCGTCTTCTCTCGG
							20-PLCXD1-R4	GGAACTTGAACCAGCAGCTCC	763
							26-F11R-F1	TCCTTCCTACTCTGTCTTCCAACC
						F11R	26-F11R-R1	GCCTGTTCCACCAAGTGAGAG	1008
							26-F11R-F2	TCCACCCCACTAAATACAGTAGCAG
						F11R	26-F11R-R2	TGTGGAGAGCATAGTAAATTTTCAGAG	1016
							30-RSL1D1-F	TTATACCCAGGAACATATGTCAGGA
						RSL1D1	30-RSL1D1-R	GAGCTTTTTGGAAATACTCAGATCC	425
							34-SYNRG-F1	CTGAAAATGTCAGTTTATTAACTGTTCA
						SYNRG	34-SYNRG-R1	TCACTCCTTGGGAGGTGCC	1060
							34-SYNRG-F2	AAACGTTTATAAAGAAAAGCAGCG
							34-SYNRG-R2	CTTCCATCCTGGACAGCACC	1024
							42-RPL7L1-F1	GAAGCATGTGTTTTGTTTTGGA
						RPL7L1	42-RPL7L1-R1	TGATTTGGGTTTTAAGGAACCA	1514
							42-RPL7L1-F2	GATTACATGCATGTACCACCACA
							42-RPL7L1-R2	CATATAAGTGCGCAATTTTTGTAAC	1618
							43-RFC2-F	GAGGCCAAACTCAAACACTTGC
						RFC2	43-RFC2-R	TTACAGGTGCCCTATTCTGAGGTAC	469
							46-COG5-F	AGCAGGACAACTGTTTTGGATG
						COG5	46-COG5-R	TGTTGCGTCTCTAAAATAGCTCTTG	852
							47-FAM83H-AS1-F	GCCAGGAGTTCACTCATTCGTG
						FAM83H-AS1	47-FAM83H-AS1-R	TGGAAAGGAGGAAGTAAAATTATCTC	714
							49-MAGT1-F	TTTTTCTTTCCCATTCTAAGGGAG
						MAGT1	49-MAGT1-R	CATGCCTATAATCCTAGCTACTTGG	723
							51-ZBED1-F	GTTCAGGAGGGGAACGATGG
						ZBED1	51-ZBED1-R	GCCAACCAACATGGTGAAACC	1083
							52-PLCXD1-F	GAGGGTTGTTCGTGGCCG
						PLCXD1	52-PLCXD1-R	CCGTCTGCGCCGATGAAG	190
							54-RSL1D1-F	AAAAAGCTCTGGAGGCAGCAT
						RSL1D1	54-RSL1D1-R	GGGAAGAAAAGAAAGGCTTTGC	315
